# Supplementary material for: Tristetraprolin, Inflammation, and Metabolic Syndrome in Arab Adults: A Case Control Study
Source: Biology (Basel). 2021 Jun 18;10(6):550. doi: 10.3390/biology10060550 (PMC8235193; doi:10.3390/biology10060550)
Supplement: Supplementary file 1 [file biology-10-00550-s001.zip]

Archive with 1 entries (1 files):
- biology-1228479-supplementary.pdf
